# Supplementary material for: BMI-adjusted adipose tissue volumes exhibit depot-specific and divergent associations with cardiometabolic diseases
Source: Nat Commun. 2023 Jan 17;14:266. doi: 10.1038/s41467-022-35704-5 (PMC9844175; doi:10.1038/s41467-022-35704-5)
Supplement: Supplementary file 4 — Supplementary Data 1 [file 41467_2022_35704_MOESM4_ESM.xlsx]

## Sheet: Sheet1
Supplementary Data 1 Baseline characteristics stratified by truth label status
Continuous variables are reported as medians with interquartile ranges.
Note that ASAT and VAT truth label sets perfectly overlap, except for 1 participant who had ASAT, but not VAT.
	No VAT or GFAT Truth Labels	Truth Label Available for VAT and GFAT	Truth Label Available for VAT, but not GFAT
n	30992	7754	1286
Age (years)	65.5 [59.1, 71.0]	63.4 [56.8, 68.3]	64.0 [57.0, 69.0]
Female (%)	15950 (51.5)	4161 (53.7)	486 (37.8)
Self-reported ethnicity
White	29970 (96.7)	7498 (96.7)	1241 (96.5)
Black	257 ( 0.8)	58 ( 0.7)	14 ( 1.1)
East Asian	191 ( 0.6)	53 ( 0.7)	5 ( 0.4)
South Asian	284 ( 0.9)	76 ( 1.0)	11 ( 0.9)
Other	290 ( 0.9)	69 ( 0.9)	15 ( 1.2)
Systolic blood pressure (mmHg)	138.5 [127.0, 151.5]	134.5 [123.0, 146.5]	136.5 [125.0, 149.0]
Diastolic blood pressure (mmHg)	78.5 [72.0, 85.5]	78.5 [72.0, 85.0]	78.5 [72.0, 85.5]
Current smoker	980 ( 3.2)	329 ( 4.3)	59 ( 4.6)
Weight (lbs)	164.6 [143.7, 187.7]	164.5 [143.9, 186.6]	177.8 [153.5, 205.2]
Height (in)	66.6 [63.8, 69.3]	66.6 [63.8, 69.0]	67.8 [64.6, 70.7]
BMI (kg/m2)	25.9 [23.5, 28.8]	26.0 [23.6, 28.9]	26.9 [24.2, 30.2]
Waist circumference (cm)	88.0 [80.0, 97.0]	87.0 [79.0, 95.0]	91.0 [82.0, 99.0]
Hip circumference (cm)	100.0 [95.0, 105.0]	100.0 [96.0, 106.0]	102.0 [97.0, 108.0]
Waist-to-hip ratio	0.88 [0.81, 0.95]	0.87 [0.80, 0.92]	0.89 [0.82, 0.94]
VAT (L)	3.3 [1.9, 5.1]	3.3 [1.9, 4.9]	4.1 [2.4, 6.1]
ASAT (L)	6.3 [4.7, 8.4]	6.4 [4.8, 8.6]	6.6 [4.8, 9.0]
GFAT (L)	9.8 [8.1, 12.0]	9.9 [8.2, 12.0]	10.1 [8.2, 12.4]
Type 2 Diabetes	1488 ( 4.8)	344 ( 4.4)	69 ( 5.4)
Coronary artery disease	1568 ( 5.1)	328 ( 4.2)	60 ( 4.7)
