# Supplementary material for: BMI-adjusted adipose tissue volumes exhibit depot-specific and divergent associations with cardiometabolic diseases
Source: Nat Commun. 2023 Jan 17;14:266. doi: 10.1038/s41467-022-35704-5 (PMC9844175; doi:10.1038/s41467-022-35704-5)
Supplement: Supplementary file 5 — Supplementary Data 2 [file 41467_2022_35704_MOESM5_ESM.xlsx]

## Sheet: Sheet1
Supplementary Data 2 Baseline characteristics stratified by development and holdout sets for fat depot CNNs
Participants were randomly split into 80/20% development/holdout datasets for each fat depot.
Continuous variables are reported as medians with interquartile ranges.
Across all listed variables, no differences between development and holdout sets across the three phenotypes were significant at the p < 0.05 level.
	Visceral adipose tissue (VAT)		Abdominal subcutaneous adipose tissue (ASAT)		Gluteofemoral adipose tissue (GFAT)
	Development	Holdout	Development	Holdout	Development	Holdout
n	7236	1804	7226	1815	6203	1551
Age (years)	63.4 [56.8, 68.3]	64.0 [57.3, 68.7]	63.5 [56.8, 68.4]	63.3 [57.0, 68.6]	63.5 [56.8, 68.4]	63.1 [56.7, 68.2]
Female (%)	3731 (51.6)	916 (50.8)	3719 (51.5)	928 (51.1)	3312 (53.4)	849 (54.7)
Self-reported ethnicity
White	6998 (96.7)	1741 (96.5)	6973 (96.5)	1767 (97.4)	5999 (96.7)	1499 (96.6)
Black	60 ( 0.8)	12 ( 0.7)	61 ( 0.8)	11 ( 0.6)	45 ( 0.7)	13 ( 0.8)
East Asian	41 ( 0.6)	17 ( 0.9)	50 ( 0.7)	8 ( 0.4)	45 ( 0.7)	8 ( 0.5)
South Asian	66 ( 0.9)	21 ( 1.2)	76 ( 1.1)	11 ( 0.6)	61 ( 1.0)	15 ( 1.0)
Other	71 ( 1.0)	13 ( 0.7)	66 ( 0.9)	18 ( 1.0)	53 ( 0.9)	16 ( 1.0)
Systolic blood pressure (mmHg)	134.5 [123.0, 147.0]	135.0 [124.0, 146.5]	134.5 [123.0, 147.0]	135.5 [124.5, 147.9]	134.5 [123.0, 146.9]	134.5 [123.2, 146.2]
Diastolic blood pressure (mmHg)	78.5 [72.0, 85.0]	78.0 [71.5, 84.5]	78.5 [72.0, 85.0]	78.5 [72.0, 85.5]	78.0 [72.0, 85.0]	78.5 [72.0, 85.0]
Current smoker	318 ( 4.4)	70 ( 3.9)	309 ( 4.3)	79 ( 4.4)	267 ( 4.3)	62 ( 4.0)
Weight (lbs)	166.5 [145.4, 189.0]	164.6 [144.3, 187.2]	165.9 [145.2, 188.1]	167.2 [145.0, 190.7]	164.6 [144.0, 186.1]	164.1 [143.2, 188.5]
Height (in)	66.6 [63.8, 69.3]	66.6 [63.8, 69.3]	66.6 [63.8, 69.3]	66.6 [63.8, 69.3]	66.6 [63.8, 69.0]	66.2 [63.8, 69.0]
BMI (kg/m2)	26.2 [23.7, 29.1]	26.0 [23.6, 28.9]	26.2 [23.7, 29.0]	26.3 [23.7, 29.3]	26.0 [23.7, 28.8]	26.0 [23.5, 29.2]
Waist circumference (cm)	87.0 [79.0, 95.0]	87.0 [79.0, 96.0]	87.0 [79.0, 95.0]	88.0 [79.0, 96.0]	87.0 [79.0, 95.0]	87.0 [79.0, 95.0]
Hip circumference (cm)	101.0 [96.0, 106.0]	100.0 [96.0, 106.0]	101.0 [96.0, 106.0]	101.0 [96.0, 106.0]	100.0 [96.0, 105.2]	100.0 [96.0, 106.0]
Waist-to-hip ratio	0.87 [0.80, 0.92]	0.87 [0.80, 0.92]	0.87 [0.80, 0.92]	0.87 [0.80, 0.92]	0.87 [0.80, 0.92]	0.87 [0.80, 0.92]
VAT (L)	3.4 [2.0, 5.1]	3.3 [1.9, 5.0]	3.3 [2.0, 5.1]	3.5 [2.0, 5.3]	3.3 [1.9, 4.9]	3.3 [1.9, 5.0]
ASAT (L)	6.5 [4.8, 8.7]	6.4 [4.6, 8.5]	6.4 [4.8, 8.7]	6.5 [4.8, 8.8]	6.4 [4.8, 8.6]	6.5 [4.8, 8.8]
GFAT (L)	9.9 [8.2, 12.1]	9.8 [8.1, 12.0]	9.9 [8.2, 12.1]	9.9 [8.2, 12.1]	9.8 [8.2, 12.0]	10.0 [8.1, 12.1]
Type 2 Diabetes	325 ( 4.5)	88 ( 4.9)	325 ( 4.5)	88 ( 4.8)	272 ( 4.4)	72 ( 4.6)
Coronary artery disease	319 ( 4.4)	69 ( 3.8)	315 ( 4.4)	73 ( 4.0)	260 ( 4.2)	68 ( 4.4)
