# Supplementary material for: BMI-adjusted adipose tissue volumes exhibit depot-specific and divergent associations with cardiometabolic diseases
Source: Nat Commun. 2023 Jan 17;14:266. doi: 10.1038/s41467-022-35704-5 (PMC9844175; doi:10.1038/s41467-022-35704-5)
Supplement: Supplementary file 6 — Supplementary Data 3 [file 41467_2022_35704_MOESM6_ESM.xlsx]

## Sheet: Sheet1
Supplementary Data 3 Convolutional neural network performance for adipose tissue volumes
Performance was assessed using evaluation on data unseen to the models during training (holdout) with 5-fold cross-validation to estimate errors.
Abbreviations: MAE, mean absolute error; std, standard deviation.
Phenotype	Previously quantified volumes			Deep learning performance
	N	[min, max]	mean ± std	R2 (mean ± std)	MAE (mean ± std)
Visceral adipose tissue (VAT) volume	9040	[0.15, 14.41]	3.77 ± 2.23	0.991 ± 0.0004	0.151 ± 0.0010
Abdominal subcutaneous adipose tissue (ASAT) volume	9041	[1.43, 23.48]	7.07 ± 3.15	0.991 ± 0.0001	0.221 ± 0.0019
Gluteofemoral adipose tissue (GFAT) volume	7754	[3.36, 33.27]	10.39 ± 3.13	0.975 ± 0.006	0.321 ± 0.0042
