# Supplementary material for: BMI-adjusted adipose tissue volumes exhibit depot-specific and divergent associations with cardiometabolic diseases
Source: Nat Commun. 2023 Jan 17;14:266. doi: 10.1038/s41467-022-35704-5 (PMC9844175; doi:10.1038/s41467-022-35704-5)
Supplement: Supplementary file 7 — Supplementary Data 4 [file 41467_2022_35704_MOESM7_ESM.xlsx]

## Sheet: Sheet1
Supplementary Data 4 Convolutional neural network performance in subgroups
Predictive performance is displayed for VAT, ASAT, and GFAT for age, sex, BMI, and self-reported ethnicity subgroups.
In this table, we report performance for the arbitarily selected fold used for prediction in unlabeled participants to align with Figure 1 (see Methods).
Abbreviations: MAE, mean absolute error.
		VAT			ASAT			GFAT
		N	R2	MAE	N	R2	MAE	N	R2	MAE
	All	1804	0.991	0.147	1815	0.991	0.217	1551	0.978	0.318
Age	Under 60	601	0.993	0.135	638	0.993	0.214	568	0.98	0.317
	60 to 70	874	0.992	0.148	840	0.991	0.214	725	0.975	0.323
	Over 70	329	0.987	0.167	337	0.986	0.23	258	0.982	0.309
Sex	Male	888	0.989	0.17	887	0.989	0.192	702	0.966	0.329
	Female	916	0.987	0.126	928	0.991	0.241	849	0.98	0.309
BMI	Under 25	701	0.986	0.113	680	0.982	0.164	610	0.968	0.268
	25 to 30	770	0.987	0.149	748	0.985	0.195	628	0.973	0.3
	Over 30	328	0.983	0.217	378	0.981	0.357	307	0.952	0.456
Self-reported ethnicity	White	1741	0.992	0.147	1767	0.991	0.216	1499	0.978	0.316
	Black	12	0.954	0.223	11	0.97	0.362	13	0.975	0.597
	East Asian	17	0.991	0.179	8	0.998	0.142	8	0.995	0.29
	South Asian	21	0.993	0.106	11	0.974	0.253	15	0.992	0.336
	Other	13	0.996	0.189	18	0.998	0.209	16	0.99	0.273
