# Supplementary material for: BMI-adjusted adipose tissue volumes exhibit depot-specific and divergent associations with cardiometabolic diseases
Source: Nat Commun. 2023 Jan 17;14:266. doi: 10.1038/s41467-022-35704-5 (PMC9844175; doi:10.1038/s41467-022-35704-5)
Supplement: Supplementary file 8 — Supplementary Data 5 [file 41467_2022_35704_MOESM8_ESM.xlsx]

## Sheet: Sheet1
Supplementary Data 5 Correlation between anthropometric traits across self-reported ethnicity groups
Pearson correlations are shown between image-derived traits, BMI, waist, and hip circumference stratified by sex and self-reported ethncity.
Note that the total N does not sum to 40,032 because only participants who also had BMI, Waist, and Hip circumference are included in these tables.
		White
		Female (N = 19,238)
		VAT	ASAT	GFAT	BMI	Waist	Hip
Male (N = 18,168)	VAT	1	0.76	0.59	0.78	0.81	0.67
	ASAT	0.69	1	0.82	0.91	0.84	0.87
	GFAT	0.67	0.88	1	0.83	0.68	0.85
	BMI	0.77	0.85	0.8	1	0.85	0.87
	Waist	0.8	0.82	0.79	0.85	1	0.81
	Hip	0.6	0.77	0.77	0.77	0.8	1
		Black
		Female (N = 180)
		VAT	ASAT	GFAT	BMI	Waist	Hip
Male (N = 131)	VAT	1	0.77	0.55	0.73	0.79	0.67
	ASAT	0.7	1	0.83	0.92	0.87	0.9
	GFAT	0.68	0.89	1	0.83	0.68	0.87
	BMI	0.58	0.82	0.73	1	0.86	0.91
	Waist	0.7	0.85	0.82	0.81	1	0.83
	Hip	0.46	0.76	0.75	0.8	0.77	1
		East Asian
		Female (N = 131)
		VAT	ASAT	GFAT	BMI	Waist	Hip
Male (N = 108)	VAT	1	0.78	0.64	0.81	0.84	0.75
	ASAT	0.78	1	0.83	0.92	0.85	0.89
	GFAT	0.76	0.9	1	0.83	0.7	0.85
	BMI	0.8	0.79	0.74	1	0.87	0.9
	Waist	0.83	0.85	0.77	0.84	1	0.85
	Hip	0.65	0.72	0.7	0.81	0.77	1
		South Asian
		Female (N = 126)
		VAT	ASAT	GFAT	BMI	Waist	Hip
Male (N = 230)	VAT	1	0.67	0.62	0.71	0.7	0.62
	ASAT	0.58	1	0.77	0.85	0.76	0.77
	GFAT	0.55	0.88	1	0.74	0.59	0.81
	BMI	0.7	0.82	0.79	1	0.81	0.76
	Waist	0.73	0.77	0.74	0.82	1	0.73
	Hip	0.47	0.75	0.81	0.79	0.79	1
