# Supplementary material for: BMI-adjusted adipose tissue volumes exhibit depot-specific and divergent associations with cardiometabolic diseases
Source: Nat Commun. 2023 Jan 17;14:266. doi: 10.1038/s41467-022-35704-5 (PMC9844175; doi:10.1038/s41467-022-35704-5)
Supplement: Supplementary file 9 — Supplementary Data 6 [file 41467_2022_35704_MOESM9_ESM.xlsx]

## Sheet: Sheet1
Supplementary Data 6 Type 2 diabetes definition
Description	Fields	Description
Step 1: Select individuals with self-reported type 2 diabetes in nurse interview, relevant inpatient ICD-10 code, or relevant death registry record.	20002 (self-report), 41202/41204 (ICD-10), 40001/40002 (death register)	20002: 1223 41202/41204: E11, E11.0 - E11.9 40001/40002: E11, E11.0 - E11.9
Step 2A: Identify individuals with a single recorded Hemoglobin A1C >= 6.5% on the date of or prior to date of imaging (Instance 2)	30750	Select converted value >= 6.5%
Step 2B: Identify individuals who report taking non-insulin diabetes medication and self-report history of diabetes	20002 (medical history), 20003 (medication history)	20002: 1220, 1221, 1223 20003: 1140884600,1140857584,1140874706,1140874664,1140874674,1140874718,1140857494,1140874744,1140874646,1140874658,1141152590,1140874712,1140874666,1140874650,1140874724,1140874726,1140874728,1140874736,1140910564,1140874732,1140874652,1141169504,1140857496,1140874746,1140868908,1140857508,1141157284,1140874660,1141177606,1141189094,1141189090,1141177600,1140874686,11411…
Step 2C: Identify individuals who are using insulin without a history of type 1 diabetes	20002 (medical history), 6153/6177 (insulin history)	20002: 1222 6153/6177: value = 3
Step 3: Define prevalent type 2 diabetes as any individual who satisfies Step 1 with recorded date before date of imaging OR satisfies Step 2A-C
Step 4: Define incident type 2 diabetes as any individual who satisfies Step 1 with a recorded date after the date of imaging
