# Supplementary material for: BMI-adjusted adipose tissue volumes exhibit depot-specific and divergent associations with cardiometabolic diseases
Source: Nat Commun. 2023 Jan 17;14:266. doi: 10.1038/s41467-022-35704-5 (PMC9844175; doi:10.1038/s41467-022-35704-5)
Supplement: Supplementary file 10 — Supplementary Data 7 [file 41467_2022_35704_MOESM10_ESM.xlsx]

## Sheet: Sheet1
Supplementary Data 7 Coronary artery disease definition
Fields	Codes
20002 (self-report medical history)	1075
20004 (self-report surgical history)	1070, 1095, 1523
6150 (doctor diagnosed diseases)	1
41202/41204 (ICD-10 codes), 40001/40002 (death registry)	I21, I21.0-I21.4, I21.9, I22, I22.0-I22.1, I22.8-I22.9, I23, I23.0-I23.6, I23.8, I24, I24.0-I24.1, I24.8-I24.9, I25.1-I25.2, I25.5-I25.6, I25.8-I25.9
41200/41210 (OPCS-4 surgical codes)	K40, K40.1-K40.4, I40.8-K40.9, K41, K41.1-K41.4, K41.8-K41.9, K42, K42.1-K42.4, K42.8-K42.9, K43, K43.1-K43.4, K43.8-K43.9, K44, K44.1-K44.2, K44.8-K44.9, K45.1-K45.6, K45.8-K45.9, K46, K46.1-K46.5, K46.8-K46.9, K49.1-K49.4, K49.8-K49.9, K50.1-K50.2, K50.4, K75.1-K75.4, K75.8-K75.9
41203/41205 (ICD-9 codes)	410, 410.9, 411, 411.9, 4112, 412.9, 414.0, 414.8, 414.9
