# Supplementary material for: BMI-adjusted adipose tissue volumes exhibit depot-specific and divergent associations with cardiometabolic diseases
Source: Nat Commun. 2023 Jan 17;14:266. doi: 10.1038/s41467-022-35704-5 (PMC9844175; doi:10.1038/s41467-022-35704-5)
Supplement: Supplementary file 11 — Supplementary Data 8 [file 41467_2022_35704_MOESM11_ESM.xlsx]

## Sheet: Sheet1
Supplementary Data 8 Cardiometabolic disease associations with visceral, abdominal subcutaneous, and gluteofemoral adipose tissue volumes
Effect size estimates obtained from logistic regression models adjusted for age, sex, and MRI imaging center.
	Type 2 Diabetes OR/SD (95% CI)	Coronary Artery Disease OR/SD (95% CI)
Visceral adipose tissue	2.14 (2.05-2.23)	1.35 (1.29-1.41)
Abdominal subcutaneous adipose tissue	1.69 (1.63-1.75)	1.23 (1.18-1.28)
Gluteofemoral adipose tissue	1.48 (1.42-1.54)	1.17 (1.12-1.22)
Body mass index	1.87 (1.80-1.95)	1.31 (1.26-1.37)
