# Supplementary material for: BMI-adjusted adipose tissue volumes exhibit depot-specific and divergent associations with cardiometabolic diseases
Source: Nat Commun. 2023 Jan 17;14:266. doi: 10.1038/s41467-022-35704-5 (PMC9844175; doi:10.1038/s41467-022-35704-5)
Supplement: Supplementary file 12 — Supplementary Data 9 [file 41467_2022_35704_MOESM12_ESM.xlsx]

## Sheet: Sheet1
Supplementary Data 9 Correlation between BMI residuals from a linear fit versus spline fit
Pearson correlations are shown between residuals from a linear fit of each fat depot volume versus BMI, compared to a spline fit.
The spline fit used a B-spline basis with knots at BMI = 25, 30, and 35 kg/m2.
	Male	Female
VATadjBMI	0.983	0.991
ASATadjBMI	0.983	0.993
GFATadjBMI	0.996	0.999
