# Supplementary material for: BMI-adjusted adipose tissue volumes exhibit depot-specific and divergent associations with cardiometabolic diseases
Source: Nat Commun. 2023 Jan 17;14:266. doi: 10.1038/s41467-022-35704-5 (PMC9844175; doi:10.1038/s41467-022-35704-5)
Supplement: Supplementary file 13 — Supplementary Data 10 [file 41467_2022_35704_MOESM13_ESM.xlsx]

## Sheet: Sheet1
Supplementary Data 10 Subgroup associations with prevalent type 2 diabetes
Odds ratios per one sex-specific standard deviation are reported.
Results are from logistic regression models adjusted for age, sex, the other two adjusted fat depots, BMI, and MRI imaging center.
P-values correspond to two-sided tests for the indicated independent variable in an adjusted logistic regression.
		No. Affected/Total No. (%)	VATadjBMI OR (95% CI)	P-value	ASATadjBMI OR (95% CI)	P-value	GFATadjBMI OR (95% CI)	P-value
	Entire Cohort	1838/38680 (4.8%)	1.49 (1.43-1.55)	9.9e-76	1.08 (1.03-1.14)	0.002	0.75 (0.71-0.79)	6.4e-28
Age	Under 60	353/11576 (3.0%)	1.43 (1.30-1.57)	1.2e-13	1.13 (1.02-1.24)	0.015	0.73 (0.66-0.82)	1.7e-08
	60 to 70	765/16604 (4.6%)	1.49 (1.39-1.59)	2.9e-32	1.06 (0.98-1.14)	0.135	0.78 (0.72-0.85)	1.6e-09
	Over 70	720/10500 (6.9%)	1.33 (1.25-1.41)	2.2e-19	1.07 (1.01-1.14)	0.022	0.77 (0.72-0.83)	2.1e-13
Sex	Male	1228/18810 (6.5%)	1.54 (1.45-1.62)	3e-52	1.20 (1.12-1.28)	2.2e-07	0.71 (0.66-0.76)	2.3e-20
	Female	610/19870 (3.1%)	1.44 (1.34-1.54)	1.6e-25	0.97 (0.90-1.05)	0.471	0.74 (0.68-0.80)	6.1e-13
BMI	Under 25	302/15446 (2.0%)	1.91 (1.67-2.19)	3.3e-21	1.09 (0.90-1.32)	0.375	0.66 (0.56-0.79)	4.7e-06
	25 to 30	773/16179 (4.8%)	1.59 (1.49-1.70)	4.2e-41	1.01 (0.92-1.11)	0.818	0.74 (0.67-0.81)	1.1e-10
	Over 30	763/7055 (10.8%)	1.33 (1.25-1.41)	2.2e-19	1.07 (1.01-1.14)	0.022	0.77 (0.72-0.83)	2.1e-13
Self-reported ethnicity	White	1694/37411 (4.5%)	1.54 (1.48-1.61)	3.8e-83	1.07 (1.02-1.13)	0.008	0.75 (0.71-0.79)	1.4e-24
	Black	40/311 (12.9%)	1.03 (0.70-1.52)	0.865	1.26 (0.89-1.78)	0.185	0.62 (0.43-0.90)	0.012
	East Asian	23/239 (9.6%)	1.28 (0.79-2.08)	0.319	0.88 (0.50-1.56)	0.66	1.20 (0.74-1.93)	0.455
	South Asian	62/356 (17.4%)	2.06 (1.43-2.97)	0.00011	1.26 (0.90-1.75)	0.178	0.57 (0.37-0.87)	0.009
	Other	19/363 (5.2%)	1.30 (0.87-1.94)	0.194	0.89 (0.57-1.39)	0.608	0.80 (0.50-1.28)	0.35
