# Supplementary material for: BMI-adjusted adipose tissue volumes exhibit depot-specific and divergent associations with cardiometabolic diseases
Source: Nat Commun. 2023 Jan 17;14:266. doi: 10.1038/s41467-022-35704-5 (PMC9844175; doi:10.1038/s41467-022-35704-5)
Supplement: Supplementary file 14 — Supplementary Data 11 [file 41467_2022_35704_MOESM14_ESM.xlsx]

## Sheet: Sheet1
Supplementary Data 11 Subgroup associations with prevalent coronary artery disease
Odds ratios per one sex-specific standard deviation are reported.
Results are from logistic regression models adjusted for age, sex, the other two adjusted fat depots, BMI, and MRI imaging center.
P-values correspond to two-sided tests for the indicated independent variable in an adjusted logistic regression.
		No. Affected/Total No. (%)	VATadjBMI OR (95% CI)	P-value	ASATadjBMI OR (95% CI)	P-value	GFATadjBMI OR (95% CI)	P-value
	Entire Cohort	1885/38680 (4.9%)	1.17 (1.11-1.22)	3e-11	1.00 (0.94-1.05)	0.921	0.89 (0.84-0.94)	3.5e-05
Age	Under 60	177/11576 (1.5%)	1.34 (1.16-1.53)	3.8e-05	1.00 (0.86-1.17)	0.956	0.82 (0.70-0.96)	0.015
	60 to 70	736/16604 (4.4%)	1.17 (1.09-1.25)	2.8e-05	1.03 (0.94-1.12)	0.505	0.84 (0.76-0.91)	6.6e-05
	Over 70	972/10500 (9.3%)	1.15 (1.07-1.25)	0.00035	0.99 (0.91-1.07)	0.728	0.90 (0.82-0.98)	0.016
Sex	Male	1492/18810 (7.9%)	1.17 (1.11-1.23)	6.1e-09	1.00 (0.93-1.07)	0.911	0.88 (0.82-0.94)	0.00036
	Female	393/19870 (2.0%)	1.16 (1.06-1.27)	0.002	1.01 (0.92-1.12)	0.781	0.91 (0.82-1.01)	0.066
BMI	Under 25	495/15446 (3.2%)	1.24 (1.10-1.39)	0.00045	1.05 (0.90-1.23)	0.534	0.80 (0.70-0.92)	0.002
	25 to 30	899/16179 (5.6%)	1.13 (1.06-1.21)	0.00025	0.98 (0.89-1.08)	0.685	0.92 (0.84-1.00)	0.054
	Over 30	491/7055 (7.0%)	1.15 (1.07-1.25)	0.00035	0.99 (0.91-1.07)	0.728	0.90 (0.82-0.98)	0.016
Self-reported ethnicity	White	1816/37411 (4.9%)	1.17 (1.11-1.22)	4.4e-11	0.99 (0.93-1.05)	0.698	0.89 (0.84-0.94)	5.5e-05
	Black	8/311 (2.6%)	1.18 (0.57-2.45)	0.651	0.81 (0.36-1.79)	0.595	1.23 (0.63-2.40)	0.551
	East Asian	13/239 (5.4%)	2.42 (0.93-6.27)	0.07	0.94 (0.26-3.36)	0.925	1.42 (0.42-4.76)	0.569
	South Asian	34/356 (9.6%)	0.97 (0.63-1.51)	0.906	0.96 (0.63-1.47)	0.855	0.98 (0.60-1.59)	0.922
	Other	14/363 (3.9%)	1.03 (0.59-1.80)	0.909	1.27 (0.68-2.37)	0.458	0.77 (0.41-1.46)	0.427
