# Supplementary material for: BMI-adjusted adipose tissue volumes exhibit depot-specific and divergent associations with cardiometabolic diseases
Source: Nat Commun. 2023 Jan 17;14:266. doi: 10.1038/s41467-022-35704-5 (PMC9844175; doi:10.1038/s41467-022-35704-5)
Supplement: Supplementary file 15 — Supplementary Data 12 [file 41467_2022_35704_MOESM15_ESM.xlsx]

## Sheet: Sheet1
Supplementary Data 12 Interaction of BMI with BMI-adjusted fat depots
Logistic regression models were used for prevalent diseases and Cox proportional hazards models were used for incident disease
All models included the three BMI-adjusted fat depots, BMI, and interaction terms between BMI and each of the adjusted fat depots.
BMI-adjusted fat depots and BMI are in units of sex-specific standard deviations.
Two-sided P-values are reported corresponding to the local adiposity by BMI interaction in either logistic regression or Cox proportional hazards models adjusted for age, sex, the other two adjusted fat depots, BMI, and MRI imaging center.
		Beta (Main)	Beta (BMI Interaction)	P-value (BMI interaction)
Prevalent Type 2 Diabetes	VATadjBMI	0.49	-0.09	1.9e-09
	ASATadjBMI	0.11	-0.04	0.04
	GFATadjBMI	-0.39	0.07	7e-05
Prevalent Coronary Artery Disease	VATadjBMI	0.15	-0.006	0.77
	ASATadjBMI	0.01	-0.02	0.37
	GFATadjBMI	-0.13	0.008	0.71
Incident Type 2 Diabetes	VATadjBMI	0.49	-0.09	0.008
	ASATadjBMI	-0.04	-0.02	0.69
	GFATadjBMI	-0.21	0.02	0.6
Incident Coronary Artery Disease	VATadjBMI	0.16	-0.01	0.67
	ASATadjBMI	0.05	-0.02	0.56
	GFATadjBMI	-0.13	0.06	0.12
