# Supplementary material for: BMI-adjusted adipose tissue volumes exhibit depot-specific and divergent associations with cardiometabolic diseases
Source: Nat Commun. 2023 Jan 17;14:266. doi: 10.1038/s41467-022-35704-5 (PMC9844175; doi:10.1038/s41467-022-35704-5)
Supplement: Supplementary file 16 — Supplementary Data 13 [file 41467_2022_35704_MOESM16_ESM.xlsx]

## Sheet: Sheet1
Supplementary Data 13 Association with prevalent cardiometabolic diseases: sensitivity analyses
Model 1 is the primary model used in the paper including the three BMI-adjusted fat depot volumes, age, sex, BMI, and MRI imaging center.
Model 2 starts with Model 1 and adds weight, height, self-reported ethnicity, and smoking status.
Model 3 starts with Model 1 and adds prevalent type 2 diabetes status.
P-values correspond to two-sided tests for the indicated independent variable in an adjusted logistic regression.
Type 2 Diabetes
	VATadjBMI OR (95% CI)	P-value	ASATadjBMI OR (95% CI)	P-value	GFATadjBMI OR (95% CI)	P-value
Model1	1.49 (1.43-1.55)	9.9e-76	1.08 (1.03-1.14)	0.002	0.75 (0.71-0.79)	6.4e-28
Model2	1.53 (1.46-1.60)	3.4e-74	1.07 (1.01-1.12)	0.013	0.75 (0.71-0.80)	1.1e-21
Coronary Artery Disease
	VATadjBMI OR (95% CI)	P-value	ASATadjBMI OR (95% CI)	P-value	GFATadjBMI OR (95% CI)	P-value
Model1	1.17 (1.11-1.22)	3e-11	1.00 (0.94-1.05)	0.921	0.89 (0.84-0.94)	3.5e-05
Model2	1.20 (1.14-1.26)	1.4e-13	1.00 (0.94-1.06)	0.956	0.94 (0.88-1.00)	0.051
Model3	1.14 (1.09-1.19)	3.2e-08	0.99 (0.94-1.05)	0.773	0.91 (0.86-0.96)	0.00055
