# Supplementary material for: BMI-adjusted adipose tissue volumes exhibit depot-specific and divergent associations with cardiometabolic diseases
Source: Nat Commun. 2023 Jan 17;14:266. doi: 10.1038/s41467-022-35704-5 (PMC9844175; doi:10.1038/s41467-022-35704-5)
Supplement: Supplementary file 17 — Supplementary Data 14 [file 41467_2022_35704_MOESM17_ESM.xlsx]

## Sheet: Sheet1
Supplementary Data 14 Standardized prevalence of type 2 diabetes across quintiles of VATadjBMI, ASATadjBMI, and GFATadjBMI
Estimates were obtained from sex-specific logistic regressions adjusted for age, BMI, the other two fat depots, MRI imaging center and BMI by fat depot interaction terms.
Covariates were set to sex- and BMI group-specific median age, median BMI, the Q2-Q4 fat depot strata (for the two fat depots not being varied) and mean MRI imaging center.
T2D	VATadjBMI			ASATadjBMI			GFATadjBMI
	Q1	Q2-Q4	Q5	Q1	Q2-Q4	Q5	Q1	Q2-Q4	Q5
Male
Normal	1.6% (1.2 - 2.2%)	2.8% (2.4 - 3.3%)	6.6% (5.5 - 7.9%)	1.9% (1.4 - 2.5%)	2.8% (2.4 - 3.3%)	3.5% (2.8 - 4.5%)	5.2% (4.1 - 6.6%)	2.8% (2.4 - 3.3%)	1.8% (1.4 - 2.4%)
Overweight	2.7% (2.2 - 3.4%)	4.9% (4.4 - 5.4%)	9.6% (8.6 - 10.8%)	3.8% (3.1 - 4.7%)	4.9% (4.4 - 5.4%)	6.1% (5.2 - 7.2%)	8.4% (7.2 - 9.8%)	4.9% (4.4 - 5.4%)	3.3% (2.7 - 4.0%)
Obesity	5.3% (4.3 - 6.4%)	9.7% (8.6 - 10.9%)	15.3% (13.3 - 17.7%)	9.5% (7.9 - 11.4%)	9.7% (8.6 - 10.9%)	12.0% (10.2 - 14.2%)	15.2% (13.0 - 17.7%)	9.7% (8.6 - 10.9%)	7.2% (5.8 - 8.7%)
Female
Normal	0.5% (0.4 - 0.8%)	0.7% (0.5 - 0.8%)	1.8% (1.4 - 2.4%)	1.2% (0.9 - 1.7%)	0.7% (0.5 - 0.8%)	0.8% (0.6 - 1.2%)	1.3% (1.0 - 1.8%)	0.7% (0.5 - 0.8%)	0.5% (0.4 - 0.8%)
Overweight	1.3% (0.9 - 1.7%)	1.6% (1.3 - 1.9%)	3.8% (3.2 - 4.6%)	2.3% (1.8 - 2.9%)	1.6% (1.3 - 1.9%)	1.7% (1.3 - 2.2%)	2.9% (2.4 - 3.6%)	1.6% (1.3 - 1.9%)	1.3% (1.0 - 1.7%)
Obesity	3.5% (2.7 - 4.4%)	4.5% (3.8 - 5.3%)	9.2% (7.6 - 11.2%)	5.1% (4.1 - 6.3%)	4.5% (3.8 - 5.3%)	4.0% (3.1 - 5.2%)	7.6% (6.3 - 9.3%)	4.5% (3.8 - 5.3%)	3.6% (2.7 - 4.7%)
