# Supplementary material for: BMI-adjusted adipose tissue volumes exhibit depot-specific and divergent associations with cardiometabolic diseases
Source: Nat Commun. 2023 Jan 17;14:266. doi: 10.1038/s41467-022-35704-5 (PMC9844175; doi:10.1038/s41467-022-35704-5)
Supplement: Supplementary file 18 — Supplementary Data 15 [file 41467_2022_35704_MOESM18_ESM.xlsx]

## Sheet: Sheet1
Supplementary Data 15 Standardized prevalence of coronary artery disease across quintiles of VATadjBMI, ASATadjBMI, and GFATadjBMI
Estimates were obtained from sex-specific logistic regressions adjusted for age, BMI, the other two fat depots, MRI imaging center and BMI by fat depot interaction terms.
Covariates were set to sex- and BMI group-specific median age, median BMI, the Q2-Q4 fat depot strata (for the two fat depots not being varied) and mean MRI imaging center.
CAD	VATadjBMI			ASATadjBMI			GFATadjBMI
	Q1	Q2-Q4	Q5	Q1	Q2-Q4	Q5	Q1	Q2-Q4	Q5
Male
Normal	5.2% (4.2 - 6.4%)	5.5% (4.8 - 6.1%)	6.7% (5.6 - 7.9%)	5.0% (3.9 - 6.3%)	5.5% (4.8 - 6.1%)	6.1% (5.0 - 7.5%)	6.6% (5.4 - 8.1%)	5.5% (4.8 - 6.1%)	4.4% (3.5 - 5.4%)
Overweight	6.0% (5.2 - 7.0%)	7.1% (6.5 - 7.7%)	8.3% (7.4 - 9.3%)	6.7% (5.7 - 7.8%)	7.1% (6.5 - 7.7%)	7.6% (6.6 - 8.7%)	8.4% (7.3 - 9.7%)	7.1% (6.5 - 7.7%)	5.4% (4.7 - 6.3%)
Obesity	6.9% (5.6 - 8.4%)	9.2% (8.2 - 10.5%)	10.4% (8.7 - 12.3%)	9.1% (7.5 - 11.1%)	9.2% (8.2 - 10.5%)	9.3% (7.6 - 11.3%)	10.9% (9.0 - 13.2%)	9.2% (8.2 - 10.5%)	6.8% (5.4 - 8.4%)
Female
Normal	1.0% (0.6 - 1.5%)	1.1% (0.8 - 1.4%)	1.4% (1.0 - 2.0%)	1.4% (0.9 - 1.9%)	1.1% (0.8 - 1.4%)	1.1% (0.7 - 1.6%)	1.1% (0.8 - 1.6%)	1.1% (0.8 - 1.4%)	1.0% (0.7 - 1.4%)
Overweight	1.4% (1.0 - 1.9%)	1.7% (1.4 - 2.0%)	2.1% (1.6 - 2.6%)	1.9% (1.5 - 2.5%)	1.7% (1.4 - 2.0%)	1.7% (1.3 - 2.2%)	1.8% (1.4 - 2.3%)	1.7% (1.4 - 2.0%)	1.3% (0.9 - 1.7%)
Obesity	1.9% (1.3 - 2.8%)	2.4% (1.9 - 3.2%)	2.8% (2.0 - 4.0%)	2.5% (1.8 - 3.5%)	2.4% (1.9 - 3.2%)	2.5% (1.7 - 3.7%)	2.8% (2.0 - 3.9%)	2.4% (1.9 - 3.2%)	1.5% (0.9 - 2.3%)
