# Supplementary material for: BMI-adjusted adipose tissue volumes exhibit depot-specific and divergent associations with cardiometabolic diseases
Source: Nat Commun. 2023 Jan 17;14:266. doi: 10.1038/s41467-022-35704-5 (PMC9844175; doi:10.1038/s41467-022-35704-5)
Supplement: Supplementary file 19 — Supplementary Data 16 [file 41467_2022_35704_MOESM19_ESM.xlsx]

## Sheet: Sheet1
Supplementary Data 16 Definitions of ideal diet and physical activity
Definitions are identical to Said, M. Abdullah et al. "Associations of combined genetic and lifestyle risks with incident cardiovascular disease and diabetes in the UK Biobank Study." JAMA cardiology 3.8 (2018): 693-702.
Ideal diet was defined as meeting at least 5 out of 10 diet criteria spanning intake of fruit, vegetables, whole grains, fish, dairy, vegetable oils, refined grains, processed meats, unprocessed meats, and sugar-sweetened beverages
Physical activity was stratified into poor, moderate, and ideal on the basis of self-reported moderate and vigorous physical activity.
Diet	Healthy criteria	UKB Fields used to adjudicate
Fruit	>= 3 servings/day	1309, 1319
Vegetable	>= 3 servings/day	1289, 1299
Whole Grains	>= 3 servings/day	1438, 1448, 1458, 1468
Fish	>= 2 servings/day	1329, 1339
Dairy	>= 2 servings/day	1408, 1418
Vegetable oils	>= 2 servings/day	1428, 2654, 1438
Refined grains	<= 2 servings/day	1438, 1448, 1458, 1468
Processed meats	<= 1 servings/day	1349, 3680
Unprocessed meats	<= 2 servings/day	1359, 1369, 1379, 1389, 3680
Sugar-sweetened beverages	None	6144
"Ideal diet" defined as meeting at least 5 of these criteria. 9,452 / 39,763 (24%) of participants with these data available met the criteria.
Physical Activity	Criteria	UKB Fields used to adjudicate
Poor	0 min/wk moderate AND vigorous	884, 894, 904, 914
Intermediate	1-149 min/wk moderate OR 1-74 min/wk vigorous OR 1-149 min/wk moderate+vigorous	884, 894, 904, 914
Ideal	>=150 min/wk moderate OR >= 75 min/wk vigorous OR 150 min/wk moderate+vigorous	884, 894, 904, 914
Of the 39,531 participants with data available, 2,892 (7%) were classified as poor physical activity, 12,400 (31%) as intermediate physical activity, and 24,239 (61%) as ideal physical activity.
