# Supplementary material for: BMI-adjusted adipose tissue volumes exhibit depot-specific and divergent associations with cardiometabolic diseases
Source: Nat Commun. 2023 Jan 17;14:266. doi: 10.1038/s41467-022-35704-5 (PMC9844175; doi:10.1038/s41467-022-35704-5)
Supplement: Supplementary file 20 — Supplementary Data 17 [file 41467_2022_35704_MOESM20_ESM.xlsx]

## Sheet: Sheet1
Supplementary Data 17 Association of healthy diet and physical activity with fat depots
Beta coefficients are in units of sex-specific standard deviations of the fat measurement unless otherwise noted.
Linear regressions included categorical variables for diet (poor/ideal) and physical activity (poor/intermediate/ideal) with poor diet and poor physical activity set as the reference.
All models were adjusted for age, sex, smoking status, and MRI imaging center.
P-values correspond to two-sided tests for the indicated independent variable in an adjusted linear regressions.
Units: sex-specific SDs	Lifestyle Factor	Category	Beta (95% CI)	P-value
VATadjBMI	Diet	Poor	Ref	Ref
		Ideal	-0.15 (-0.18, -0.13)	6.8e-39
	Physical Activity	Poor	Ref	Ref
		Intermediate	-0.13 (-0.17, -0.09)	5.3e-11
		Ideal	-0.30 (-0.34, -0.26)	1.1e-52
ASATadjBMI	Diet	Poor	Ref	Ref
		Ideal	-0.04 (-0.06, -0.02)	0.001
	Physical Activity	Poor	Ref	Ref
		Intermediate	-0.07 (-0.11, -0.03)	0.0012
		Ideal	-0.27 (-0.31, -0.23)	4.8e-42
GFATadjBMI	Diet	Poor	Ref	Ref
		Ideal	-0.03 (-0.05, 0.00)	0.03
	Physical Activity	Poor	Ref	Ref
		Intermediate	-0.08 (-0.12, -0.04)	0.0002
		Ideal	-0.27 (-0.31, -0.23)	4.1e-41
Units: sex-specific SDs	Lifestyle Factor	Category	Beta (95% CI)	P-value
VAT	Diet	Poor	Ref	Ref
		Ideal	-0.25 (-0.28, -0.23)	5e-105
	Physical Activity	Poor	Ref	Ref
		Intermediate	-0.30 (-0.34, -0.26)	1.7e-49
		Ideal	-0.57 (-0.60, -0.53)	2.9e-189
ASAT	Diet	Poor	Ref	Ref
		Ideal	-0.19 (-0.22, -0.17)	2.7e-62
	Physical Activity	Poor	Ref	Ref
		Intermediate	-0.28 (-0.32, -0.24)	9.8e-43
		Ideal	-0.56 (-0.60, -0.53)	8.8e-187
GFAT	Diet	Poor	Ref	Ref
		Ideal	-0.18 (-0.20, -0.15)	2e-51
	Physical Activity	Poor	Ref	Ref
		Intermediate	-0.27 (-0.31, -0.23)	1.5e-41
		Ideal	-0.56 (-0.60, -0.52)	1.3e-181
Units: Liters	Lifestyle Factor	Category	Beta (95% CI)	P-value
VAT	Diet	Poor	Ref	Ref
		Ideal	-0.48 (-0.53, -0.44)	4.4e-102
	Physical Activity	Poor	Ref	Ref
		Intermediate	-0.56 (-0.63, -0.48)	4.1e-46
		Ideal	-1.07 (-1.14, -0.99)	2.1e-179
ASAT	Diet	Poor	Ref	Ref
		Ideal	-0.56 (-0.63, -0.49)	3e-61
	Physical Activity	Poor	Ref	Ref
		Intermediate	-0.81 (-0.92, -0.69)	4.5e-43
		Ideal	-1.64 (-1.75, -1.53)	3.5e-188
GFAT	Diet	Poor	Ref	Ref
		Ideal	-0.51 (-0.58, -0.45)	5.6e-50
	Physical Activity	Poor	Ref	Ref
		Intermediate	-0.80 (-0.92, -0.69)	2.9e-41
		Ideal	-1.64 (-1.75, -1.53)	2.5e-181
