# Supplementary material for: BMI-adjusted adipose tissue volumes exhibit depot-specific and divergent associations with cardiometabolic diseases
Source: Nat Commun. 2023 Jan 17;14:266. doi: 10.1038/s41467-022-35704-5 (PMC9844175; doi:10.1038/s41467-022-35704-5)
Supplement: Supplementary file 22 — Source Data [file 41467_2022_35704_MOESM22_ESM.xlsx]

## Sheet: Figure 3, SF8
Figure 3, Supplementary Figure 8
Odds ratios per one sex-specific standard deviation are reported.
Results are from logistic regression models adjusted for age, sex, the other two adjusted fat depots, BMI, and MRI imaging center.
P-values correspond to two-sided tests for the indicated independent variable in an adjusted logistic regression.
		No. Affected/Total No. (%)	VATadjBMI OR (95% CI)	P-value	ASATadjBMI OR (95% CI)	P-value	GFATadjBMI OR (95% CI)	P-value
	Entire Cohort	1838/38680 (4.8%)	1.49 (1.43-1.55)	9.9e-76	1.08 (1.03-1.14)	0.002	0.75 (0.71-0.79)	6.4e-28
Age	Under 60	353/11576 (3.0%)	1.43 (1.30-1.57)	1.2e-13	1.13 (1.02-1.24)	0.015	0.73 (0.66-0.82)	1.7e-08
	60 to 70	765/16604 (4.6%)	1.49 (1.39-1.59)	2.9e-32	1.06 (0.98-1.14)	0.135	0.78 (0.72-0.85)	1.6e-09
	Over 70	720/10500 (6.9%)	1.33 (1.25-1.41)	2.2e-19	1.07 (1.01-1.14)	0.022	0.77 (0.72-0.83)	2.1e-13
Sex	Male	1228/18810 (6.5%)	1.54 (1.45-1.62)	3e-52	1.20 (1.12-1.28)	2.2e-07	0.71 (0.66-0.76)	2.3e-20
	Female	610/19870 (3.1%)	1.44 (1.34-1.54)	1.6e-25	0.97 (0.90-1.05)	0.471	0.74 (0.68-0.80)	6.1e-13
BMI	Under 25	302/15446 (2.0%)	1.91 (1.67-2.19)	3.3e-21	1.09 (0.90-1.32)	0.375	0.66 (0.56-0.79)	4.7e-06
	25 to 30	773/16179 (4.8%)	1.59 (1.49-1.70)	4.2e-41	1.01 (0.92-1.11)	0.818	0.74 (0.67-0.81)	1.1e-10
	Over 30	763/7055 (10.8%)	1.33 (1.25-1.41)	2.2e-19	1.07 (1.01-1.14)	0.022	0.77 (0.72-0.83)	2.1e-13

## Sheet: Figure 3, SF9
Figure 3, Supplementary Figure 9
Odds ratios per one sex-specific standard deviation are reported.
Results are from logistic regression models adjusted for age, sex, the other two adjusted fat depots, BMI, and MRI imaging center.
P-values correspond to two-sided tests for the indicated independent variable in an adjusted logistic regression.
		No. Affected/Total No. (%)	VATadjBMI OR (95% CI)	P-value	ASATadjBMI OR (95% CI)	P-value	GFATadjBMI OR (95% CI)	P-value
	Entire Cohort	1885/38680 (4.9%)	1.17 (1.11-1.22)	3e-11	1.00 (0.94-1.05)	0.921	0.89 (0.84-0.94)	3.5e-05
Age	Under 60	177/11576 (1.5%)	1.34 (1.16-1.53)	3.8e-05	1.00 (0.86-1.17)	0.956	0.82 (0.70-0.96)	0.015
	60 to 70	736/16604 (4.4%)	1.17 (1.09-1.25)	2.8e-05	1.03 (0.94-1.12)	0.505	0.84 (0.76-0.91)	6.6e-05
	Over 70	972/10500 (9.3%)	1.15 (1.07-1.25)	0.00035	0.99 (0.91-1.07)	0.728	0.90 (0.82-0.98)	0.016
Sex	Male	1492/18810 (7.9%)	1.17 (1.11-1.23)	6.1e-09	1.00 (0.93-1.07)	0.911	0.88 (0.82-0.94)	0.00036
	Female	393/19870 (2.0%)	1.16 (1.06-1.27)	0.002	1.01 (0.92-1.12)	0.781	0.91 (0.82-1.01)	0.066
BMI	Under 25	495/15446 (3.2%)	1.24 (1.10-1.39)	0.00045	1.05 (0.90-1.23)	0.534	0.80 (0.70-0.92)	0.002
	25 to 30	899/16179 (5.6%)	1.13 (1.06-1.21)	0.00025	0.98 (0.89-1.08)	0.685	0.92 (0.84-1.00)	0.054
	Over 30	491/7055 (7.0%)	1.15 (1.07-1.25)	0.00035	0.99 (0.91-1.07)	0.728	0.90 (0.82-0.98)	0.016

## Sheet: Figure 4
Figure 4
Estimates were obtained from sex-specific logistic regressions adjusted for age, BMI, the other two fat depots, MRI imaging center and BMI by fat depot interaction terms.
Covariates were set to sex- and BMI group-specific median age, median BMI, the Q2-Q4 fat depot strata (for the two fat depots not being varied) and mean MRI imaging center.
Type 2 Diabetes	VATadjBMI			ASATadjBMI			GFATadjBMI
	Q1	Q2-Q4	Q5	Q1	Q2-Q4	Q5	Q1	Q2-Q4	Q5
Male
Normal	1.6% (1.2 - 2.2%)	2.8% (2.4 - 3.3%)	6.6% (5.5 - 7.9%)	1.9% (1.4 - 2.5%)	2.8% (2.4 - 3.3%)	3.5% (2.8 - 4.5%)	5.2% (4.1 - 6.6%)	2.8% (2.4 - 3.3%)	1.8% (1.4 - 2.4%)
Overweight	2.7% (2.2 - 3.4%)	4.9% (4.4 - 5.4%)	9.6% (8.6 - 10.8%)	3.8% (3.1 - 4.7%)	4.9% (4.4 - 5.4%)	6.1% (5.2 - 7.2%)	8.4% (7.2 - 9.8%)	4.9% (4.4 - 5.4%)	3.3% (2.7 - 4.0%)
Obesity	5.3% (4.3 - 6.4%)	9.7% (8.6 - 10.9%)	15.3% (13.3 - 17.7%)	9.5% (7.9 - 11.4%)	9.7% (8.6 - 10.9%)	12.0% (10.2 - 14.2%)	15.2% (13.0 - 17.7%)	9.7% (8.6 - 10.9%)	7.2% (5.8 - 8.7%)
Female
Normal	0.5% (0.4 - 0.8%)	0.7% (0.5 - 0.8%)	1.8% (1.4 - 2.4%)	1.2% (0.9 - 1.7%)	0.7% (0.5 - 0.8%)	0.8% (0.6 - 1.2%)	1.3% (1.0 - 1.8%)	0.7% (0.5 - 0.8%)	0.5% (0.4 - 0.8%)
Overweight	1.3% (0.9 - 1.7%)	1.6% (1.3 - 1.9%)	3.8% (3.2 - 4.6%)	2.3% (1.8 - 2.9%)	1.6% (1.3 - 1.9%)	1.7% (1.3 - 2.2%)	2.9% (2.4 - 3.6%)	1.6% (1.3 - 1.9%)	1.3% (1.0 - 1.7%)
Obesity	3.5% (2.7 - 4.4%)	4.5% (3.8 - 5.3%)	9.2% (7.6 - 11.2%)	5.1% (4.1 - 6.3%)	4.5% (3.8 - 5.3%)	4.0% (3.1 - 5.2%)	7.6% (6.3 - 9.3%)	4.5% (3.8 - 5.3%)	3.6% (2.7 - 4.7%)
CAD	VATadjBMI			ASATadjBMI			GFATadjBMI
	Q1	Q2-Q4	Q5	Q1	Q2-Q4	Q5	Q1	Q2-Q4	Q5
Male
Normal	5.2% (4.2 - 6.4%)	5.5% (4.8 - 6.1%)	6.7% (5.6 - 7.9%)	5.0% (3.9 - 6.3%)	5.5% (4.8 - 6.1%)	6.1% (5.0 - 7.5%)	6.6% (5.4 - 8.1%)	5.5% (4.8 - 6.1%)	4.4% (3.5 - 5.4%)
Overweight	6.0% (5.2 - 7.0%)	7.1% (6.5 - 7.7%)	8.3% (7.4 - 9.3%)	6.7% (5.7 - 7.8%)	7.1% (6.5 - 7.7%)	7.6% (6.6 - 8.7%)	8.4% (7.3 - 9.7%)	7.1% (6.5 - 7.7%)	5.4% (4.7 - 6.3%)
Obesity	6.9% (5.6 - 8.4%)	9.2% (8.2 - 10.5%)	10.4% (8.7 - 12.3%)	9.1% (7.5 - 11.1%)	9.2% (8.2 - 10.5%)	9.3% (7.6 - 11.3%)	10.9% (9.0 - 13.2%)	9.2% (8.2 - 10.5%)	6.8% (5.4 - 8.4%)
Female
Normal	1.0% (0.6 - 1.5%)	1.1% (0.8 - 1.4%)	1.4% (1.0 - 2.0%)	1.4% (0.9 - 1.9%)	1.1% (0.8 - 1.4%)	1.1% (0.7 - 1.6%)	1.1% (0.8 - 1.6%)	1.1% (0.8 - 1.4%)	1.0% (0.7 - 1.4%)
Overweight	1.4% (1.0 - 1.9%)	1.7% (1.4 - 2.0%)	2.1% (1.6 - 2.6%)	1.9% (1.5 - 2.5%)	1.7% (1.4 - 2.0%)	1.7% (1.3 - 2.2%)	1.8% (1.4 - 2.3%)	1.7% (1.4 - 2.0%)	1.3% (0.9 - 1.7%)
Obesity	1.9% (1.3 - 2.8%)	2.4% (1.9 - 3.2%)	2.8% (2.0 - 4.0%)	2.5% (1.8 - 3.5%)	2.4% (1.9 - 3.2%)	2.5% (1.7 - 3.7%)	2.8% (2.0 - 3.9%)	2.4% (1.9 - 3.2%)	1.5% (0.9 - 2.3%)
